# Supplementary material for: Transcriptomic analysis of differential host gene expression upon uptake of symbionts: a case study with Symbiodinium and the major bioeroding sponge Cliona varians
Source: BMC Genomics. 2014 May 16;15(1):376. doi: 10.1186/1471-2164-15-376 (PMC4144087; doi:10.1186/1471-2164-15-376)
Supplement: Supplementary file 3 — Additional file 3: Figure S2: A. GO term assignment for the biological process category in each transcriptomic dataset (“normal”, “aposymbiotic”, and “reinfected” treatments) when using the databases Metazoa, Bacteria, and Protozoa (subselections of the nr database from NCBI). B. GO term assignment for the molecular function category in each transcriptomic dataset (“normal”, “aposymbiotic”, and “reinfected” treatments) when using the databases Metazoa, Bacteria, and Protozoa (subselections of the nr database from NCBI). C. GO term assignment for the cellular component category in each transcriptomic dataset (“normal”, “aposymbiotic”, and “reinfected” treatments) when using the databases Metazoa, Bacteria, and Protozoa (subselections of the nr database from NCBI). (ZIP 2 MB) [file 12864_2013_6178_MOESM3_ESM.zip]

Archive with 3 entries (3 files):
- 1303700591046817_add2/1303700591046817_add2a.pdf
- 1303700591046817_add2/1303700591046817_add2b.pdf
- 1303700591046817_add2/1303700591046817_add2c.pdf
